# Supplementary material for: GLP-1R Agonists and Their Therapeutic Potential in Inflammatory Bowel Disease and Other Immune-Mediated Inflammatory Diseases, a Systematic Review of the Literature
Source: Biomedicines. 2025 May 6;13(5):1128. doi: 10.3390/biomedicines13051128 (PMC12108654; doi:10.3390/biomedicines13051128)
Supplement: Supplementary file 1 [file biomedicines-13-01128-s001.zip]

Archive with 1 entries (1 files):
- biomedicines-3586994-supplementary.pdf
